# Supplementary material for: Characterization and Factors Associated with Poor Asthma Control in Adults with Severe Eosinophilic Asthma
Source: J Pers Med. 2023 Jul 22;13(7):1173. doi: 10.3390/jpm13071173 (PMC10381894; doi:10.3390/jpm13071173)
Supplement: Supplementary file 1 [file jpm-13-01173-s001.zip]

Archive with 1 entries (1 files):
- jpm-2482681-supplementary.pdf
